# Supplementary material for: Dynamics and Predictors of Cognitive Impairment along the Disease Course in Multiple Sclerosis
Source: J Pers Med. 2021 Oct 28;11(11):1107. doi: 10.3390/jpm11111107 (PMC8624684; doi:10.3390/jpm11111107)
Supplement: Supplementary file 1 [file jpm-11-01107-s001.zip]

Archive with 1 entries (1 files):
- jpm-1424355-supplementary.pdf
